# Supplementary material for: Glutaryl-CoA Dehydrogenase Misfolding in Glutaric Acidemia Type 1
Source: Int J Mol Sci. 2023 Aug 24;24(17):13158. doi: 10.3390/ijms241713158 (PMC10487539; doi:10.3390/ijms241713158)
Supplement: Supplementary file 1 [file ijms-24-13158-s001.zip]

Archive with 2 entries (2 files):
- ijms-2515464 - Supp Figures.docx
- Supplementary_Tables_20230731.xlsx
